# Supplementary material for: Assessment of a multiplex PCR and Nanopore-based method for dengue virus sequencing in Indonesia
Source: Virol J. 2020 Feb 13;17:24. doi: 10.1186/s12985-020-1294-6 (PMC7020346; doi:10.1186/s12985-020-1294-6)
Supplement: Supplementary file 1 — Additional file 1. Multiplex PCR primer information. List of PCR primer sequences used for multiplex amplification of dengue virus serotypes 1–4. Primer positions indicate the expected binding location based on the RefSeq genome for each serotype, with the appropriate accession number indicated in brackets. Two multiplex PCR reactions should be performed per sample, using either primers indicated as pool 1 or pool 2 in separate reactions. [file 12985_2020_1294_MOESM1_ESM.xlsx]

## Sheet: DENV1
Primer	Sequence	5' position (NC001477.1)	3' position (NC_001477.1)	Pool
DENV1_1_LEFT	AGTCTACGTGGACCGACAAGAA	7	29	1
DENV1_1_RIGHT	GGCATCAGCATAAGGAGCATGG	401	423	1
DENV1_2_LEFT	TGGCTAGATGGGGCTCATTCAA	290	312	2
DENV1_2_RIGHT	TCGCCAGTTTGGGAACATGTTC	668	690	2
DENV1_3_LEFT	GGATTTGGGAGAGTTATGTGAGGAC	552	577	1
DENV1_3_RIGHT	TCCTGACAGTCCTTCCACGAAG	963	985	1
DENV1_4_LEFT	GCACATGCCATAGGAACATCCA	856	878	2
DENV1_4_RIGHT	ACGTTCGTCGACACACAAAGTT	1198	1220	2
DENV1_5_LEFT	TGGACATTGAACTCTTGAAGACGG	1055	1079	1
DENV1_5_RIGHT	TGCAGTTGTCCCATGTTCTGTG	1398	1420	1
DENV1_6_LEFT	AGTGTGTGACAAAACTGGAAGGAA	1292	1316	2
DENV1_6_RIGHT	TCCTGCTTCTTTGCATGAGCTG	1658	1680	2
DENV1_7_LEFT	TGGCTAGTCCACAAACAATGGTTT	1549	1573	1
DENV1_7_RIGHT	CATGGTGCATCTGTTCCTTCGT	1910	1932	1
DENV1_8_LEFT	AGATGGACAAACTGACTCTAAAAGGG	1796	1822	2
DENV1_8_RIGHT	TCCAACAGACGTGAACACTCCT	2211	2233	2
DENV1_9_LEFT	AGCTGGTTCAAGAAAGGAAGCA	2101	2123	1
DENV1_9_RIGHT	TGCTCTGTCCAAGTGTGAACTT	2489	2511	1
DENV1_10_LEFT	TGCAGTTGGCCTAGTAACGCTA	2373	2395	2
DENV1_10_RIGHT	GTTCCATGGGTTGTGGCCTAAT	2728	2750	2
DENV1_11_LEFT	ACATCATGTGGAAGCAAATATCAAATGAA	2612	2641	1
DENV1_11_RIGHT	TATCCAGTACCCCATGTCAGCG	3004	3025	1
DENV1_12_LEFT	TGGATTTGGAATTTTCACGACAAACA	2892	2918	2
DENV1_12_RIGHT	CCGTGGTACCCTCACACAAATC	3250	3272	2
DENV1_13_LEFT	TGATAATTCCAAAGATCTATGGAGGACC	3140	3168	1
DENV1_13_RIGHT	GCAGTCCTAGTGAAAAGCTGTCC	3489	3512	1
DENV1_14_LEFT	AGGAGAAGATGGGTGCTGGTAC	3390	3412	2
DENV1_14_RIGHT	TCTCTGGATGTTAGTCTGCGGA	3752	3774	2
DENV1_15_LEFT	TATGCATCATGGTTGGAGCCAA	3641	3663	1
DENV1_15_RIGHT	TGGACAGGCATAAGGGGAAGAG	4003	4025	1
DENV1_16_LEFT	TGACTGACTTTCAATCACATCAGCT	3884	3909	2
DENV1_16_RIGHT	GCTTCTTCTTCCCAGGAGACCT	4301	4323	2
DENV1_17_LEFT	AAAATGATGTGCCGCTAGCTGG	4196	4218	1
DENV1_17_RIGHT	ACTTCTGGAGGGCTAGGTGTGT	4535	4557	1
DENV1_18_LEFT	CTCTGCTAGCAGTTTCAGGGGT	4433	4455	2
DENV1_18_RIGHT	TCTTCTCCCGTGTTCCAGGATC	4778	4800	2
DENV1_19_LEFT	ATGTCACCAGGGGAGCTGTACT	4672	4692	1
DENV1_19_RIGHT	GCCCTTCTTGTGATGCTTTAGCT	5019	5042	1
DENV1_20_LEFT	TAAACCCGGCACATCTGGATCT	4908	4930	2
DENV1_20_RIGHT	TGAAAGTGGCGTGACACATGAG	5296	5318	2
DENV1_21_LEFT	AAGGGTTGTCGCTTCCGAAATG	5193	5215	1
DENV1_21_RIGHT	ACCAAACTGTTTTGCCTGGGAA	5581	5603	1
DENV1_22_LEFT	GCGATCTTCATGACAGCCACTC	5452	5474	2
DENV1_22_RIGHT	ATGACACGCTCTGGACCATCTT	5825	5847	2
DENV1_23_LEFT	GGGACTACGTCGTCACAACAGA	5726	5748	1
DENV1_23_RIGHT	AACGTTTTCCTTGCTTCACCCC	6098	6120	1
DENV1_24_LEFT	GGACGGAAGCAAAAATGCTCCT	5984	6006	2
DENV1_24_RIGHT	TGAGACGCTTCTTCTTCCTGCT	6363	6385	2
DENV1_25_LEFT	TGGACGTGGAGATCTGGACAAA	6251	6273	1
DENV1_25_RIGHT	GGCTCTACACTGGCCATCCATA	6659	6681	1
DENV1_26_LEFT	GCTGTGTTAACTGGTGGAGTGAC	6559	6582	2
DENV1_26_RIGHT	TTGTTGTGGCCACTGCATAGAG	6946	6968	2
DENV1_27_LEFT	GGGACTGCTGGAAACCACAAAG	6834	6856	1
DENV1_27_RIGHT	CTTTTGCTTGCAGTCCAGGTCC	7192	7214	1
DENV1_28_LEFT	TAGGAGTTCCACTTCTCGCCTT	7094	7116	2
DENV1_28_RIGHT	TGTTTGCCATGGAAACCGCTAT	7477	7499	2
DENV1_29_LEFT	TCACAGATCCTCTTGATGCGGA	7363	7385	1
DENV1_29_RIGHT	TTCCTCTCCACAAACCACCTCA	7757	7779	1
DENV1_30_LEFT	GAATTCAACACCTATAAAAGGAGTGGGATT	7642	7672	2
DENV1_30_RIGHT	TTGGGTTTGGAGAGGACTCACC	8014	8036	2
DENV1_31_LEFT	ATCCCAATGGCGACCTATGGAT	7912	7934	1
DENV1_31_RIGHT	TGGTTTCCTGTGAGCCATTGTG	8298	8320	1
DENV1_32_LEFT	CTAGTGCGAAATCCACTTTCAAGAAA	8182	8208	2
DENV1_32_RIGHT	GGCTATTTGTGTGACCATGGGG	8575	8596	2
DENV1_33_LEFT	AAAACATGGGCCTATCATGGATCA	8470	8494	1
DENV1_33_RIGHT	CTCTGTGCACAAGGTCCCAGAA	8860	8882	1
DENV1_34_LEFT	AGAGAGGAGTTTACAAGAAAAGTTAGGT	8755	8783	2
DENV1_34_RIGHT	ATCCGGCTGTGTCATCTGCATA	9160	9182	2
DENV1_35_LEFT	GACCACTGGTTCAGCAGAGAGA	9052	9074	1
DENV1_35_RIGHT	GGGCTTCCATGTTGGTGAAAGT	9400	9422	1
DENV1_36_LEFT	GGTAAGGGTACAGAGACCAGCA	9300	9322	2
DENV1_36_RIGHT	TCCATCCTTTTGAGGGTTCCCA	9649	9671	2
DENV1_37_LEFT	GCAATCAGTGGAGATGACTGCG	9544	9564	1
DENV1_37_RIGHT	CCAATCAACTGGAACGGCTGAA	9909	9931	1
DENV1_38_LEFT	GCTGGATGGAGCCTGAGAGAAA	9799	9821	2
DENV1_38_RIGHT	CACTTGTATGTTGGTGGCCCAG	10143	10165	2
DENV1_39_LEFT	CATGGATGGAGGACAAAACCCA	10034	10056	1
DENV1_39_RIGHT	TCGGCCTGACTTCATTTTACGTC	10384	10407	1
DENV1_40_LEFT	TGAGTCAACACACTTACAAAATGAAGGA	10271	10298	2
DENV1_40_RIGHT	CTGGTCTCTCCCAGCGTCAATA	10634	10656	2

## Sheet: DENV2
Primer	Sequence	5' position (NC001474.2)	3' position (NC_001474.2)	Pool
DENV2_1_LEFT	TACGTGGACCGACAAAGACAGA	11	33	1
DENV2_1_RIGHT	AACGCCATCACTGTTGGAATCA	418	440	1
DENV2_2_LEFT	AAAAATCAAAGGCTATCAATGTCTTGAGA	313	342	2
DENV2_2_RIGHT	GGAACGAGTGCCACTGATCTTTT	705	728	2
DENV2_3_LEFT	CAGGCAGAATGAACCAGAAGACA	605	628	1
DENV2_3_RIGHT	TCAACCCAGCTTCCTCCTGAAA	979	1001	1
DENV2_4_LEFT	GGAACGACATATTTCCAAAGAGTCCT	870	896	2
DENV2_4_RIGHT	AATCCGCATCCATTTCCCCATC	1234	1254	2
DENV2_5_LEFT	GAGGCAAAGCTGACCAACACAA	1119	1141	1
DENV2_5_RIGHT	TCCATTTGCAGCAACACCATCT	1519	1541	1
DENV2_6_LEFT	ACGGCAAGGAAATTAAAGTAACACCA	1408	1434	2
DENV2_6_RIGHT	GTTTGTCCATTCTCAGCCTGCA	1788	1808	2
DENV2_7_LEFT	GGATGTTGTCGTTTTAGGATCCCA	1679	1703	1
DENV2_7_RIGHT	GATGTAGCTGTCCCCGAATGGA	2048	2070	1
DENV2_8_LEFT	TGCAAGATCCCTTTTGAAATAATGGATTT	1932	1961	2
DENV2_8_RIGHT	GTGAGGTGCTGCGTGAATTCAT	2337	2359	2
DENV2_9_LEFT	CATCCATAGGAAAGGCCCTCCA	2224	2246	1
DENV2_9_RIGHT	ACTGAGCGGATTCCACAAATGC	2578	2600	1
DENV2_10_LEFT	TGTGGCAGTGGGATTTTTATCACA	2463	2487	2
DENV2_10_RIGHT	CTGTTTCGGGGCCATCAATGAG	2820	2842	2
DENV2_11_LEFT	TCATGCAGGCAGGAAAACGATC	2707	2729	1
DENV2_11_RIGHT	AGAGTGTGTGACTTTGGCCAGT	3091	3113	1
DENV2_12_LEFT	AAAAGACAACAGAGCCGTCCAC	2984	3005	2
DENV2_12_RIGHT	GTGGTAATGTGCAAGATCGGCA	3357	3379	2
DENV2_13_LEFT	TTTCTGCGAAGGAACCACAGTG	3254	3276	1
DENV2_13_RIGHT	TGTCATCCGTCATAGTAGCGCC	3657	3679	1
DENV2_14_LEFT	CCCGAGTAGGAACGAAACATGC	3550	3572	2
DENV2_14_RIGHT	CTGCATTTGGGACGCACAAGAT	3930	3952	2
DENV2_15_LEFT	AGAGCACCATACCAGAGACTATACT	3814	3839	1
DENV2_15_RIGHT	TCACCATCCCGACTGCCATAAT	4152	4174	1
DENV2_16_LEFT	TGGATACCACTGGCATTGACGA	4047	4069	2
DENV2_16_RIGHT	TCCTGATACCACCAACAGTCCTG	4450	4473	2
DENV2_17_LEFT	ACAGGCAGAGATATCAGGAAGTAGTC	4320	4345	1
DENV2_17_RIGHT	GTCCGCCCATGATGGTTCAATT	4713	4734	1
DENV2_18_LEFT	AGAAAGGGATTCTAGGATACTCGCA	4600	4625	2
DENV2_18_RIGHT	TCAGTCTGGGCTATAGCACTCAC	5004	5027	2
DENV2_19_LEFT	GCCGTGTCTCTGGACTTTTCTC	4893	4915	1
DENV2_19_RIGHT	TTAGATCCACAATCTCCCGCCC	5277	5299	1
DENV2_20_LEFT	TAATCCTGGCCCCCACTAGAGT	5176	5198	2
DENV2_20_RIGHT	CATGTCCAGAGTTCCACGAACG	5544	5566	2
DENV2_21_LEFT	TAGAGATGGGTGAAGCAGCTGG	5431	5453	1
DENV2_21_RIGHT	TTTCATACAGCGTCTGGGGTCT	5789	5811	1
DENV2_22_LEFT	CTCAGCAGGAAGACTTTTGATTCTGA	5673	5699	2
DENV2_22_RIGHT	TGGTTCGAACATGCTGGGAATG	6032	6054	2
DENV2_23_LEFT	ACCAGTACATATACATGGGAGAACCT	5929	5955	1
DENV2_23_RIGHT	CCTTGAATTCTTTGAGCGCCAG	6333	6355	1
DENV2_24_LEFT	TGGTGCTTTGATGGAGTCAAGAA	6204	6227	2
DENV2_24_RIGHT	ACATTCCCAGGGTCATCTTCCC	6609	6631	2
DENV2_25_LEFT	TAGTGAACTGCCGGAGACTCTG	6510	6531	1
DENV2_25_RIGHT	TCCAGGATGTTGCTCTCAGGTT	6889	6911	1
DENV2_26_LEFT	TAGCCATCCTTACAGTGGTGGC	6790	6812	2
DENV2_26_RIGHT	CTTGGAGTCCTGGCCCTATGAT	7182	7204	2
DENV2_27_LEFT	ATGGACATCGGAGTTCCCCTTC	7083	7105	1
DENV2_27_RIGHT	CCTGGATTTCCTTCCCACAGTG	7432	7454	1
DENV2_28_LEFT	TGGGACAAGTAATGCTCTTAGTCCT	7327	7352	2
DENV2_28_RIGHT	CAGCGTGATGGTCTGTTTCTCC	7710	7732	2
DENV2_29_LEFT	TGGAGAGAAATGGAAAAACCGGT	7595	7616	1
DENV2_29_RIGHT	TTGGTGACGACTCCCCTATGTC	8004	8026	1
DENV2_30_LEFT	CAGGACACGAAGAACCCATTCC	7891	7913	2
DENV2_30_RIGHT	GTGGCCTTCTTGTGTCTCATTGT	8298	8321	2
DENV2_31_LEFT	ACTCTCACGAAATTCCACACACG	8195	8218	1
DENV2_31_RIGHT	TGTCACCATAGGGATGACGTCC	8564	8586	1
DENV2_32_LEFT	CCAAGACCACCCATACAAAACGT	8453	8476	2
DENV2_32_RIGHT	GTGCCGACTTCCACTTGTTCTC	8814	8836	2
DENV2_33_LEFT	TGGCTCTGGAAAGAACTAGGAAAGA	8706	8731	1
DENV2_33_RIGHT	CCTTCTCCTTCCACTCCACTCA	9079	9101	1
DENV2_34_LEFT	AGAAGAAGCTAGGGGAGTTCGG	8944	8966	2
DENV2_34_RIGHT	CACGCACCACCTTGTTTTGGTA	9285	9307	2
DENV2_35_LEFT	TGGGACACAAGAATCACACTGG	9180	9202	1
DENV2_35_RIGHT	GCGCTTGCAAACCTGTCATCTA	9577	9599	1
DENV2_36_LEFT	TCCAGCAACTGACAGTCACAGA	9463	9485	2
DENV2_36_RIGHT	AGGTCACGTCTGTGGAAGTACA	9862	9884	2
DENV2_37_LEFT	GATGAACTGATTGGTAGGGCCC	9762	9784	1
DENV2_37_RIGHT	CAATCAATGAGCCGCACCATTG	10101	10123	1
DENV2_38_LEFT	GACATGCTGACAGTCTGGAACA	9990	10012	2
DENV2_38_RIGHT	GGGGCTCACAGGTAGCATAGTT	10334	10356	2
DENV2_39_LEFT	AAGATTTAGAAGAGAAGAGGAAGAGGCA	10229	10257	1
DENV2_39_RIGHT	GCAGGATCTCTGGTCTTTCCCA	10631	10653	1

## Sheet: DENV3
Primer	Sequence	5' position (NC001475.2)	3' position (NC_001475.2)	Pool
DENV3_1_LEFT	TACGTGGACCGACAAGAACAGT	6	43	1
DENV3_1_RIGHT	AGCGATGTCTTTTTCCGTCTGT	370	407	1
DENV3_2_LEFT	ACAGCGGGAATCTTGGCTAGAT	272	309	2
DENV3_2_RIGHT	CACCAGCAGTCAATGTCTTCAGG	606	644	2
DENV3_3_LEFT	GCCTCTGGAATCAACATGTGCA	512	549	1
DENV3_3_RIGHT	CTCATTGTCATGGATGGGGTGAC	906	944	1
DENV3_4_LEFT	AGGTAGAGACATGGGCCTTTAGG	795	833	2
DENV3_4_RIGHT	GTAGTTCTGGTCCTGCTCCTCA	1172	1209	2
DENV3_5_LEFT	ATAGAGCTCCAGAAGACCGAGG	1055	1092	1
DENV3_5_RIGHT	TTATCTCAGCCGTGACTCCCTG	1389	1426	1
DENV3_6_LEFT	TGTTTGGAATTAATAGAGGGAAAAGTGGT	1289	1333	2
DENV3_6_RIGHT	CTGTGTGCATTGCTCCCTCTTG	1683	1720	2
DENV3_7_LEFT	ATGGACATCAGGGGCTACAACA	1579	1616	1
DENV3_7_RIGHT	GCTGTGATCAGTCTGCCATTGT	1957	1994	1
DENV3_8_LEFT	AGTCTCTGAAACACAACATGGGAC	1855	1893	2
DENV3_8_RIGHT	GGCCGTGTAAGCACTTCCAAAT	2234	2271	2
DENV3_9_LEFT	CGATTGGGAAGATGTTCGAGGC	2112	2149	1
DENV3_9_RIGHT	TCTTTTGGGGGAGTCTGCTTGA	2504	2541	1
DENV3_10_LEFT	ACATGGGGTGTGTCATAAACTGG	2409	2447	2
DENV3_10_RIGHT	CTGGTGTGTTTGGCCCATCTAT	2805	2842	2
DENV3_11_LEFT	AAGAACACTAACACCACAACCCA	2710	2748	1
DENV3_11_RIGHT	GTGTGTGATTTTGGCCATGTGC	3070	3107	1
DENV3_12_LEFT	AAGGATGAGAGAGCCGTACACG	2972	3009	2
DENV3_12_RIGHT	TATCGCAGGGGAGGAAGTGTAC	3349	3386	2
DENV3_13_LEFT	AGGAACAACAGTTGTCATCACAGA	3250	3289	1
DENV3_13_RIGHT	CATTCCCATTCTGTCAGAGGCG	3647	3684	1
DENV3_14_LEFT	AAAAGCACATGATTGCAGGGGT	3549	3586	2
DENV3_14_RIGHT	GTTCTCCAGGCAACAGTCAACG	3937	3974	2
DENV3_15_LEFT	ATGGCGAATGGAATAGCCTTGG	3830	3867	1
DENV3_15_RIGHT	AGCCATGGGTACGTCATTCCTAA	4177	4215	1
DENV3_16_LEFT	TCCACCTCTACCACTTTTTATTTTCAGT	4066	4109	2
DENV3_16_RIGHT	GGGTTTGCTTTTGCCAAGTGTG	4476	4513	2
DENV3_17_LEFT	TGAGAATAAAAGATGATGAGACTGAGAACA	4368	4413	1
DENV3_17_RIGHT	GCACCTCTTCTCCTTTTTGCCA	4767	4804	1
DENV3_18_LEFT	CGTCACAAGAGGAGCAGTGTTG	4660	4697	2
DENV3_18_RIGHT	TTCTTCCAACTCTGGTGTCGGT	5024	5061	2
DENV3_19_LEFT	ACAGAGAGGGAAAGGTAGTGGG	4929	4966	1
DENV3_19_RIGHT	GACAGCAAACGCATTGTGAACG	5296	5333	1
DENV3_20_LEFT	TTGCAGCTGAGATGGAAGAAGC	5190	5227	2
DENV3_20_RIGHT	TGCCTGAATTCCATGAGCGTTC	5526	5563	2
DENV3_21_LEFT	GAGAGGCAGCCGCAATTTTCAT	5430	5467	1
DENV3_21_RIGHT	CGGGTCCGTCTGTCAAAATGAC	5799	5836	1
DENV3_22_LEFT	ACTAAACTAAATGATTGGGACTTTGTGGT	5699	5743	2
DENV3_22_RIGHT	CACGAAGGTCTTCCTGGACTCA	6086	6123	2
DENV3_23_LEFT	TGCTGCTAGACAACATCAACACA	5988	6026	1
DENV3_23_RIGHT	CTTTCTACCAGCCGCAAAGTCC	6338	6375	1
DENV3_24_LEFT	TGGATGTGGAAATCTGGACAAAGG	6240	6279	2
DENV3_24_RIGHT	AAGTCTTTCCAACCCCTTTGCC	6582	6619	2
DENV3_25_LEFT	GGCATGCAGTGGAGGAATTACC	6489	6526	1
DENV3_25_RIGHT	CACCTGGTTCTTTGGACATCCC	6849	6886	1
DENV3_26_LEFT	AGCAGAGAACTCCCCAAGACAA	6738	6775	2
DENV3_26_RIGHT	TACTGCCGCTGTGAGAGTTAGT	7121	7158	2
DENV3_27_LEFT	GCAGTGGTCCTGATGGGTTTAG	7028	7065	1
DENV3_27_RIGHT	CCTGTGGCTAGGGTTAGAGCTT	7384	7421	1
DENV3_28_LEFT	AGACCTAGATCCTGTAATATACGACTCA	7273	7316	2
DENV3_28_RIGHT	TCAACCCTTCTTTGGCTTCTGTT	7667	7705	2
DENV3_29_LEFT	AGGAACAGGGTCACAAGGTGAA	7558	7595	1
DENV3_29_RIGHT	AGAGTGTCACACTTTTCAGGTGG	7959	7997	1
DENV3_30_LEFT	GTGCGAGGATACACAAAAGGCG	7856	7893	2
DENV3_30_RIGHT	ACGATGTTGCCTGTGCCATTAG	8215	8252	2
DENV3_31_LEFT	TACATGCCAGCTGTGATTGAGC	8111	8148	1
DENV3_31_RIGHT	TGGTAAGCCCACGTTTTGTAAGG	8445	8483	1
DENV3_32_LEFT	TCAATGCGGAACCAGAAACACC	8349	8386	2
DENV3_32_RIGHT	TTGTGAACTCCTCTCTCGTGCA	8730	8767	2
DENV3_33_LEFT	AGAGAAAGTGGACACCAGGACA	8623	8659	1
DENV3_33_RIGHT	CGCGAGAACCAATGGTCTTCAT	9028	9065	1
DENV3_34_LEFT	GGGCAAGAGAGAGAAGAAACTTGG	8920	8959	2
DENV3_34_RIGHT	CCCTTTGGAGTTGGTCGTTGAA	9289	9326	2
DENV3_35_LEFT	AGAAGATGACCTGCACAATGAGG	9184	9222	1
DENV3_35_RIGHT	TGGTTTCACCACGCAATCATCC	9539	9576	1
DENV3_36_LEFT	TCGAAGACAGACCTCGAGAACC	9444	9480	2
DENV3_36_RIGHT	CTTTAAGGCTCCATCCTGCTCC	9780	9817	2
DENV3_37_LEFT	CCTTTCTGCTCCCACCACTTTC	9677	9714	1
DENV3_37_RIGHT	GATCCGCACCATTGGTCTTCTC	10078	10115	1
DENV3_38_LEFT	ACAGAAGACATGCTTACTGTTTGGAA	9974	10015	2
DENV3_38_RIGHT	GTTTGCTCAAACCGTGGCTTTT	10370	10406	2
DENV3_39_LEFT	AAAAGAGGCAAACTGTCAGGCC	10275	10312	1
DENV3_39_RIGHT	CTGTGCCTGGAATGATGCTGAG	10633	10670	1

## Sheet: DENV4
Primer	Sequence	5' position (NC002640.2)	3' position (NC_002640.2)	Pool
DENV4_1_LEFT	TGTTAGTCTGTGTGGACCGACA	3	25	1
DENV4_1_RIGHT	CGGTGGGAATCAAACACAGCAA	410	432	1
DENV4_2_LEFT	GGGACAGTTGAAAAAGAATAAGGCCA	305	330	2
DENV4_2_RIGHT	GTTCTCCGCTCTGGGTACATGT	675	696	2
DENV4_3_LEFT	CCTGGGTGAAATGTGTGAAGACA	559	582	1
DENV4_3_RIGHT	ACAAAGTCTCTGTTCCCTACCCC	950	973	1
DENV4_4_LEFT	GCTCCTGGCAGGATTTATGGCT	841	863	2
DENV4_4_RIGHT	TTTCCAAACAAGCCACAGCCAT	1245	1267	2
DENV4_5_LEFT	TAACCACGGCAACAAGATGTCC	1140	1162	1
DENV4_5_RIGHT	GACCTGGGTTCACAATCGAGTG	1482	1504	1
DENV4_6_LEFT	GGAGACACCCATGCAGTAGGAA	1373	1395	2
DENV4_6_RIGHT	CTTTGCACTTGAGATGTCCTGCA	1774	1797	2
DENV4_7_LEFT	TTCCTCATGCCAAGAGACAGGA	1662	1684	1
DENV4_7_RIGHT	CACTATGTAGCTGTCCCCAAAAGG	2051	2075	1
DENV4_8_LEFT	AGTTCCCATAGAGATAAGAGATGTGAACA	1939	1968	2
DENV4_8_RIGHT	CATCCATGAGACCCCTCCAAAC	2278	2300	2
DENV4_9_LEFT	GGCCATTCTAGGTGAAACAGCT	2173	2195	1
DENV4_9_RIGHT	TCCACAGACCCCATCTTTGTGG	2569	2591	1
DENV4_10_LEFT	GTGGAAGCGGAATCTTTGTGGT	2466	2488	2
DENV4_10_RIGHT	GCTCTTCGTTCATTGGGGCATT	2847	2869	2
DENV4_11_LEFT	ACCTCCAGTGAATGATCTGAAATATTCAT	2737	2766	1
DENV4_11_RIGHT	TGACTTTCCAGCACTCCATTGC	3120	3142	1
DENV4_12_LEFT	ACATGGGTTATTGGATAGAGAGCTCA	3012	3038	2
DENV4_12_RIGHT	ACCAGCATCCATCTTCTCCCAA	3392	3414	2
DENV4_13_LEFT	AGGATTGTGACCATAGAGGCCC	3288	3310	1
DENV4_13_RIGHT	AAGGGCTCGTAGTAAGTCCATCC	3627	3649	1
DENV4_14_LEFT	ACCCTGTTCGTGGAAGAATGCT	3524	3546	2
DENV4_14_RIGHT	AAGGGCTAAAGTTCCCACTTGG	3904	3926	2
DENV4_15_LEFT	AATGGCCATGACAACGGTGTTT	3796	3818	1
DENV4_15_RIGHT	ACCAAACCCACAGCCATTATGC	4152	4174	1
DENV4_16_LEFT	GTCCCATTGGGTAGAAATAACAGCA	4042	4067	2
DENV4_16_RIGHT	GTTATCAGCGCCAGTTTCACCA	4425	4447	2
DENV4_17_LEFT	CAATGGGATGAAATGGCGGACA	4310	4332	1
DENV4_17_RIGHT	TCTCCCTGTCTCATGGCAGATC	4693	4715	1
DENV4_18_LEFT	AGGATCATGCAAAGAGGGTTGTT	4592	4615	2
DENV4_18_RIGHT	GGCACTGACGTAATCACCTGAT	4993	5015	2
DENV4_19_LEFT	GGAGAAATTGGAGCAGTAACTCTGG	4883	4903	1
DENV4_19_RIGHT	AGCTGGGGTCTGATAACGGATT	5239	5261	1
DENV4_20_LEFT	TCTCCCATCAATAGTCAGAGAAGCT	5131	5156	2
DENV4_20_RIGHT	TTCTATTGGGCTGTTGCTCTGG	5500	5522	2
DENV4_21_LEFT	CCCTTGTAGTGTCGCAGCTAGA	5392	5414	1
DENV4_21_RIGHT	CTCTCCCAGCTCTGAAATTGGC	5765	5787	1
DENV4_22_LEFT	AGTCGGGAAAGAGAGTGATCCAG	5652	5675	2
DENV4_22_RIGHT	CCCTTTCCGGACCAAACAATGT	6041	6063	2
DENV4_23_LEFT	ATGTTTTCTCCGGAGACCCACT	5937	5959	1
DENV4_23_RIGHT	CGTGCATCTAACCATTTTGGCC	6297	6319	1
DENV4_24_LEFT	AAGACCGAGAATGGTGCTTCAC	6195	6217	2
DENV4_24_RIGHT	AGCACCTAGTAGGGCTACAAGC	6544	6566	2
DENV4_25_LEFT	AGCCCTTGACAACATAGTCATGC	6445	6468	1
DENV4_25_RIGHT	TCAATCAGCCCCATCTCATTGG	6825	6847	1
DENV4_26_LEFT	GTGCTGTTGATACCAGAACCAGAA	6725	6749	2
DENV4_26_RIGHT	TGCTGTCAAGGTTGTTGGGTTC	7123	7145	2
DENV4_27_LEFT	CCAACCAAGCAGCTGTCCTAAT	7023	7045	1
DENV4_27_RIGHT	GCAGAGAGCCCATGTTGTTCTC	7369	7390	1
DENV4_28_LEFT	CGGTGGACGGGATAACAGTAATAGA	7254	7279	2
DENV4_28_RIGHT	TGGCTTCAGTCCTATCCACTTCT	7663	7686	2
DENV4_29_LEFT	AACTGGGACCACAGGAGAGACA	7564	7586	1
DENV4_29_RIGHT	GCTCTGTGGGTTTGTAGAACACA	7955	7977	1
DENV4_30_LEFT	ACACTCAAGAACGTGACTGAAGTG	7838	7862	2
DENV4_30_RIGHT	CGCACCTGACACCCAATACATC	8212	8234	2
DENV4_31_LEFT	AGTCCTCAATCCCTACATGCCG	8104	8126	1
DENV4_31_RIGHT	TTCCATGATACGCCCAGGTTCT	8462	8484	1
DENV4_32_LEFT	GTGTCTCCACTGAAACAGAAAAACC	8352	8377	2
DENV4_32_RIGHT	ACTCTTCCCTTGTGCACAGTCT	8735	8757	2
DENV4_33_LEFT	GTGGATACCAGAACACCACAACC	8636	8659	1
DENV4_33_RIGHT	CCACATGTACCAGATTGCTCGG	8974	8996	1
DENV4_34_LEFT	TGACAAAGAAAGGGCTCTGCAC	8866	8888	2
DENV4_34_RIGHT	GGGCCATCTGTTCTGTGATCAG	9215	9237	2
DENV4_35_LEFT	TCTTGGAGGACATAGACAAGAAGGA	9114	9139	1
DENV4_35_RIGHT	CCTTTTGGGTTCTGCATGTCGT	9456	9478	1
DENV4_36_LEFT	AAGAGGTAGTGGACAGGTTGGA	9355	9377	2
DENV4_36_RIGHT	TGAGCGGCCATCTTTCATGAAG	9712	9734	2
DENV4_37_LEFT	CTTGAATGATATGGGAAAGGTGAGGA	9604	9630	1
DENV4_37_RIGHT	CACTGGTGATGAGCGTGGATTG	9951	9973	1
DENV4_38_LEFT	GCCCAGATGTGGTCGCTTATGT	9839	9861	2
DENV4_38_RIGHT	AGCGCTGTATCTTTTCATGGCT	10216	10238	2
DENV4_39_LEFT	GGACTTTCTTCCAGAGCCACCT	10118	10140	1
DENV4_39_RIGHT	AAGTACAGCTTCCTCCTGGCTT	10475	10496	1
